# Supplementary material for: Electronic Systems for Monitoring Pediatric Gait Biomechanical Parameters: A Systematic Review of Embedded Technologies and Human–Machine Interfaces
Source: Sensors (Basel). 2026 May 16;26(10):3164. doi: 10.3390/s26103164 (PMC13210630; doi:10.3390/s26103164)
Supplement: Supplementary file 1 [file sensors-26-03164-s001.zip › Supplementary Material S1.xlsx]

## Sheet: Risk of bias scoring
	Supplementary Material S1: Risk of bias scoring for included studies (10 domains, total score, risk category)
	N°	Reference	Title	Study design	Criterion aligned with review objectives										Total Score	Risk category	Note
					Electronic system used	Biomechanical indicators monitored	User interaction mode	Pediatric applicability	Methodological design	Quality of results reporting	Technological relevance and innovation	Real-world applicability	Recognition of limitations	Alignment with this review’s objectives
	1	(Hegde et al. 2018)	The Pediatric SmartShoe: Wearable Sensor System for Ambulatory Monitoring of Physical Activity and Gait	Experimental validation study	5	4	2	5	4	5	4	5	4	4	42	Low risk
	2	(Pollind et al., 2019)	Customized wearable sensor-based insoles for gait re-training in idiopathic toe walkers	Pilot feasibility study with observational data collection	5	2	4	5	2	3	4	4	4	4	37	Low risk
	3	(Volkan-Yazici et al., 2022)	Test-retest reliability and minimal detectable change for measures of wearable gait analysis system (G-Walk) in children with cerebral palsy	Test–retest reliability study	5	4	3	5	4	5	3	4	4	4	41	Low risk
	4	(Yong-Gyun et al., 2024)	Explainable Deep-Learning-Based Gait Analysis of Hip–Knee Cyclogram for the Prediction of Adolescent Idiopathic Scoliosis Progression	Retrospective, single-center cohort	4	3	1	5	3	3	4	3	5	3	34	Moderate risk	This study presents a well-structured methodology based on IMU sensors for kinematic gait analysis in adolescents with idiopathic scoliosis, incorporating machine learning models and cross-validation. However, its retrospective design, limited sample size, and lack of direct comparison with a clinical gold standard such as 3D motion capture or force plates reduce the external robustness of its co…
	5	(Piitulainen et al., 2021)	The gait is less stable in children with cerebral palsy in normal and dual task gait compared to typically developed peer	Cross-sectional comparative laboratory study	4	4	1	5	4	5	3	3	4	3	36	Low risk
	6	(Moghadam et al., 2024)	3D gait analysis in children using wearable sensors: feasibility of predicting joint kinematics and kinetics with personalized machine learning models and inertial measurement units	Original research – experimental validation study	4	5	1	5	4	4	5	3	4	5	40	Low risk
	7	(Feng et al., 2025)	Long term gait postural characteristics of children with general foot pain using smartphone connected wearable sensors	Prospective observational follow-up	5	3	3	5	3	4	4	4	4	4	39	Low risk
	8	(Gerber et al., 2021)	Reliability of single-day walking performance and physical activity measures using inertial sensors in children with cerebral palsy	Reliability/measurement-property study	5	4	1	5	4	5	3	5	4	4	40	Low risk
	9	(Traistaru et al., 2025)	Chronic Implications of Bilateral Foot Pattern Variability in Schoolchildren	Cross-sectional observational study	4	2	1	5	2	4	1	4	3	3	29	High risk	This manuscript presents critical methodological limitations because the reported outcomes do not correspond to robust biomechanical gait indicators comparable to clinical standards, relying instead on basic parameters and/or indirect inferences lacking sufficient biomechanical validity. Furthermore, there is no clear criterion-referenced validation against a gold standard (3D motion capture, for…
	10	(Takahashi et al., 2025)	Influence of Main Thoracic and Thoracic Kyphosis Morphology on Gait Characteristics in Adolescents with Idiopathic Scoliosis: Gait Analysis Using an Inertial Measurement Unit	Single-center retrospective observational study	4	2	1	5	3	3	3	3	5	3	32	Moderate risk	This study presents an acceptable quantitative characterization of gait in adolescents with idiopathic scoliosis using a clearly described IMU system, with transparently reported statistical results. However, the biomechanical evidence is limited because the outcomes are based primarily on accelerometry-derived metrics (RMS, symmetry, and variability), without including complete joint kinematics,…
	11	(Bregou et al., 2019)	Are spatiotemporal gait parameters and functional outcome after operated calcaneal fractures in children comparable to those of healthy controls?	Case-control study	2	3	1	5	2	3	2	3	2	2	25	High risk	This study is classified as having a high risk of bias because it does not report the minimum information necessary to assess the methodological validity of the electronic system and the biomechanical outcomes, including IMU specifications (model, exact location, sampling frequency, calibration, filtering, and parameter extraction algorithm). This lack of information hinders reproducibility and i…
	12	(Manicolo et al., 2016)	Age-related decline of gait variability in children with attention-deficit/hyperactivity disorder: Support for the maturational delay hypothesis in gait	Cross-sectional case–control study	3	3	1	5	4	4	2	2	4	1	29	High risk	This study presents a high risk of bias for the protocol objectives because, although it reports quantitative spatiotemporal parameters using GAITRite, the biomechanical outcomes are limited (mainly velocity and coefficient of variation of stride time/stride length), without including joint kinematics, kinetics, or plantar pressure comparable to clinical laboratory data. Furthermore, it does not …
	13	(Agostini et al., 2015)	Multiple gait patterns within the same Winters class in children with hemiplegic cerebral palsy	Retrospective observational analysis of a gait-lab database	4	3	1	5	3	4	4	4	4	3	35	Low risk
	14	(Carroll et al., 2022)	Validation of shoe-worn Gait Up Physilog®5 wearable inertial sensors in adolescents	Exploratory concurrent validation study vs. reference system (GAITRite)	5	4	3	5	4	5	4	4	4	4	42	Low risk
	15	(Antunes et al., 2016)	Different horse’s paces during hippotherapy on spatio-temporal parameters of gait in children with bilateral spastic cerebral palsy: A feasibility study	Feasibility crossover trial	4	4	1	5	3	4	4	4	4	4	37	Low risk
	16	(Li et al., 2021)	Multi-body sensor data fusion to evaluate the hippotherapy for motor ability improvenment in children with cerebral palsy	Preliminary feasibility study	5	4	2	5	2	2	4	4	3	3	34	Moderate risk	This study presents a moderate risk of bias primarily due to its preliminary pilot design, limited and unspecified sample size, absence of a control group, and descriptive reporting focused on cases demonstrating improvement, which raises concerns about potential selection bias and limits representativeness. Although the wearable MARG sensor system is clearly described and validated against an op…
	17	(Choi et al., 2025)	The relationship between gait profile and spino-pelvic alignment in patients with adolescent idiopathic scoliosis of Lenke type 1 and 5	Prospective observational case–control	4	3	2	5	4	4	3	3	4	3	35	Low risk
	18	(DeVol et al., 2025)	Effects of interval treadmill training on spatiotemporal parameters in children with cerebral palsy: A machine learning approach	Non-randomized empirical study	4	4	2	5	3	4	4	3	4	3	36	Low risk
	19	(Li et al., 2021)	Age-related gait development in children with autism spectrum disorder	Cross-sectional, non-randomized empirical observational study	3	4	1	5	3	4	1	2	4	1	28	High risk	This study presents a high risk of bias for the objectives of this review because, although it uses commercially available IMUs to capture kinematics and spatiotemporal variables in a pediatric population, it does not propose or validate an integrated electronic/embedded system, nor does it describe a reproducible technological architecture. Furthermore, it does not incorporate any HMI component …
	20	(Bisi & Stagni, 2020)	Human motor control: Is a subject-specific quantitative assessment of its multiple characteristics possible? A demonstrative application on children motor development	Non-randomized empirical observational study	4	4	2	5	4	4	4	4	4	4	39	Low risk
	21	(Belluscio et al., 2019)	Dynamic balance assessment during gait in children with Down and Prader-Willi syndromes using inertial sensors	Non-randomized empirical observational cross-sectional study	5	5	2	5	4	5	4	4	4	4	42	Low risk
	22	(Fauvel et al., 2025)	Management of Cognitive-Motor Interference in Dual-Task Walking Among Healthy Children Aged 7–12 Years	Non-randomized empirical laboratory study	4	4	2	5	3	4	3	3	5	3	36	Low risk
	23	(Contini et al., 2019)	A wearable gait analysis protocol to support the choice of the appropriate ankle-foot orthosis: A comparative assessment in children with Cerebral Palsy	Observational pre–post cross-over design with randomized order of orthosis use	5	4	4	5	3	4	4	5	3	5	42	Low risk
	24	(Oliveira et al., 2019)	Visual kinematic feedback enhances the execution of a novel knee flexion gait pattern in children and adolescents	Non-randomized feasibility study, repeated-measures	5	4	5	5	3	4	4	3	3	5	41	Low risk
	25	(d’Andrea et al., 2025)	Compare the performance of IMU-based algorithms to detect gait events in toddlers in a structured setting	Non-randomized empirical validation/benchmark study	4	5	1	5	4	5	4	3	4	4	39	Low risk
	26	(Bisi et al., 2022)	Gait performance in toddlers born preterm: A sensor based quantitative characterization	Non-randomized observational, group-comparison study	4	5	2	5	4	4	4	4	4	4	40	Low risk
	27	(Booth et al., 2019)	The validity and usability of an eight marker model for avatar-based biofeedback gait training	Development of a method with retrospective validation against a reference model and usability evaluation	4	4	4	5	4	4	4	3	5	4	41	Low risk
	28	(Gorostegui et al., 2025)	Entropy, Irreversibility, and Time-Series Deep Learning of Kinematic and Kinetic Data for Gait Classification in Children with Cerebral Palsy, Idiopathic Toe Walking, and Hereditary Spastic Paraplegia	Multicenter retrospective study of an instrumented gait analysis dataset	4	5	2	5	4	4	4	3	3	3	37	Low risk
	29	(Henricson & Ramli, 2025)	Harnessing Fast Fourier Transform for Rapid Community Travel Distance and Step Estimation in Children with Duchenne Muscular Dystrophy	Non-randomized pediatric gait validation study	4	4	3	5	4	5	4	4	4	4	41	Low risk
	30	(Devine et al., 2025)	Robotic Knee Exoskeletons as Assistive and Gait Training Tools in Spina Bifida: A Pilot Study Showing Clinical Feasibility of Two Control Strategies	Feasibility study/observational validation	5	4	4	5	1	3	5	3	5	5	40	Low risk
	31	(Dong et al., 2024)	Ambient floor vibration sensing advances the accessibility of functional gait assessments for children with muscular dystrophies	Two-phase, non-randomized device/method validation study.	4	4	2	4	4	4	5	4	4	4	39	Low risk
	32	(Kothurkar et al., 2024)	Prediction of joint moments from kinematics using machine learning in children with congenital talipes equino varus and typically developing peers	Non-randomized study of development/validation of laboratory gait models that trains ML models.	1	5	1	5	2	4	2	1	4	3	28	High risk	This study is classified as having a high risk of bias because its main contribution is limited to a computational prediction approach using machine learning based on a highly specialized laboratory setup (multicamera motion capture and force plate), without constituting an applicable or deployable electronic/embedded system for real-world settings. Furthermore, it does not report any human-machi…
	33	(Schwartz et al., 2024)	Demonstrating the utility of Instrumented Gait Analysis in the treatment of children with cerebral palsy	Retrospective clinical gait-lab database analysis using ML (BART) to predict treatment outcomes	2	4	1	5	2	3	2	2	4	2	27	High risk	This study presents a high risk of bias due to limited alignment with the protocol objectives. Although it utilizes quantitative biomechanical instrumentation in a pediatric population, its primary purpose is retrospective predictive modeling of treatment outcomes using machine learning on a historical database, without developing or validating an applicable electronic/embedded system or an imple…
	34	(Ramli et al., 2024)	Gait Event Detection and Travel Distance Using Waist-Worn Accelerometers across a Range of Speeds: Automated Approach	Nonrandomized device-/method-validation study in pediatric.	4	4	3	5	4	4	4	4	3	4	39	Low risk
	35	(Rózanska-Perlinska et al., 2023)	Changes in Gait Parameters and the Podal System Depending on the Presence of a Specific Malocclusion Type in School-Age Children	Cross-sectional observational study	4	4	1	5	2	3	1	3	3	3	29	High risk	This study was excluded due to a high risk of bias and low thematic eligibility, as its central objective focuses on orthodontic malocclusion and its potential association with gait parameters, rather than evaluating or validating an electronic system specifically designed for pediatric biomechanical gait monitoring. Furthermore, the cross-sectional observational design with multiple subgroups an…
	36	(Argunsah & Yalcin, 2023)	Balance control via tactile biofeedback in children with cerebral palsy	Cross-sectional, within-subject wearable-device evaluation	5	4	4	5	4	4	4	4	4	5	43	Low risk
	37	(Çelik et al., 2022)	The Effects of Shoe Suitability on Plantar Pressure Distribution and Balance Parameters in Children with Hearing Impairment	Clinical case study	3	4	1	5	3	3	1	3	3	2	28	High risk	This study was excluded due to a high risk of bias and low utility for synthesis. Although it includes quantitative electronic measurement using pedobarography, its primary objective is to compare footwear suitability and hearing condition (hearing loss), not to evaluate or validate an electronic/embedded system for pediatric biomechanical gait monitoring. Furthermore, the cross-sectional case-co…
	38	(Piatkowska et al., 2022)	A Supervised Classification of Children with Fragile X Syndrome and Controls Based on Kinematic and sEMG Parameters	Non-randomized observational case–control gait analysis with supervised ML classification	3	4	1	5	3	4	4	3	4	3	34	Moderate risk	This study is classified as having a moderate risk of bias and is included with caution because, although it reports relevant pediatric quantitative biomechanical indicators (kinematics and sEMG) and describes a replicable methodological procedure, its evidence has limitations in terms of external validity and generalizability, since the classification relies primarily on internal validation (tra…
	39	(Chen et al., 2021)	A Pediatric Knee Exoskeleton With Real-Time Adaptive Control for Overground Walking in Ambulatory Individuals With Cerebral Palsy	Device development, benchtop validation con preliminary human testing	5	5	4	2	3	4	5	3	5	5	41	Low risk
	40	(Zakaria et al., 2021)	A Markerless-based Gait Analysis and Visualization Approach for ASD Children	Observational study with concurrent validation	4	3	4	5	4	4	4	3	2	4	37	Low risk
	41	(Lanovaz et al., 2016)	Validation of a commercial inertial sensor system for spatiotemporal gait measurements in children	Concurrent validation study with Bland-Altman and RMS agreement analysis	5	4	3	5	4	5	4	4	5	5	44	Low risk
	42	(Gupta et al., 2016)	Gait parameters in school going children using a marker-less approach	Observational study with concurrent validation of Kinect V2 versus conventional clinical technique.	4	3	2	5	3	4	3	4	4	4	36	Low risk
